# Supplementary material for: Burial leakage: A human accustomed groundwater contaminant sources and health hazards study near cemeteries in Benin City, Nigeria
Source: PLoS One. 2023 Dec 14;18(12):e0292008. doi: 10.1371/journal.pone.0292008 (PMC10721053; doi:10.1371/journal.pone.0292008)
Supplement: S1 Table — (CSV) [file pone.0292008.s001.csv]

Fig S1. Physicochemical parameters data from boreholes samples near cemeteries in Benin Metropolis
	pH	Conductivity	Alkalinity	Chloride	Phosphate	Nitrate	Sulphate	Ammonia-N	Calcium	Sodium	Potassium	BOD	COD	Mn	Cd	Cu	Ni	Pb	Zn	Fe
B1?	3.6	230	0.03	49.4	0.3	4.3	4	1.18	12.83	0.64	0.73	0.6	28	0.07	0	0.53	0.03	0.02	0.44	0.54
B1?	3.57	229.97	0.03	49.37	0.27	4.27	3.97	1.15	12.8	0.61	0.7	0.57	27.97	0.04	0	0.33	0	0.15	0.12	0.29
B1?	4.23	250.03	0.03	42.39	0.22	3.58	3.03	0.36	14.46	0.78	0.84	2.33	21.03	0.04	0	0.53	0.11	0.5	1.69	0.3
B1?	3.58	229.98	0.02	49.38	0.28	4.28	3.98	1.16	12.81	0.63	0.72	0.58	27.98	0.05	0	0.41	0.01	0.08	0.11	0.4
B1?	4.18	249.98	0.02	42.34	0.27	2.53	2.98	0.91	14.41	0.74	0.8	2.28	24.98	0.07	0	0.21	0.07	0.22	0.8	0.3
B2?	4.1	250	6	56.48	0.2	4.14	2	0.94	19.24	0.59	0.81	3.9	20	0.05	0	0.12	0.04	0	0.02	0.22
B2?	4.13	243.03	6.03	56.51	0.23	4.17	2.03	0.97	19.27	0.62	0.84	3.93	20.03	0.08	0	0.33	0.07	0.18	0.58	0.47
B2?	4.17	249.97	0.03	42.33	0.16	3.52	2.97	0.3	14.4	0.73	0.78	2.27	20.97	0.02	0	0.12	0.06	0.14	0.57	0.2
B2?	3.62	230.02	0.02	49.42	0.32	4.32	4.02	1.2	12.85	0.66	0.75	2.62	28.02	0.08	0	0.65	0.05	0.13	0.76	0.69
B2?	4.22	250.02	0.02	42.38	0.21	4.57	3.02	0.35	14.45	0.77	0.83	2.32	21.02	0.03	0	0.45	0.1	0.42	1.45	0.19
B3?	4.2	250	3.89	42.36	0.19	3.55	3	0.33	14.43	0.76	0.81	2.3	21	0.08	0	0.33	0.09	0.32	1.03	0.79
B3?	3.63	230.03	5.97	49.43	0.33	4.33	4.03	1.21	17.86	0.67	0.76	3.63	28.03	0.09	0	0.74	0.06	0.2	0.99	0.79
B3?	4.07	249.97	4.02	56.45	0.17	4.11	2.97	0.91	19.21	0.57	0.78	3.87	19.97	0.02	0	0.09	0.01	0.18	0.54	0.99
B3?	4.12	250.02	5.98	56.5	0.22	4.16	2.02	0.96	19.26	0.61	0.83	3.92	20.02	0.07	0	0.24	0.06	0.1	0.64	0.66
B3?	4.08	249.98	0.08	56.46	0.28	4.12	4.98	0.92	19.22	0.58	0.79	3.88	19.98	0.04	0	0.02	0.06	0.1	0.7	0.76
B4?	4.8	50	4	14.12	0.16	0.8	2	0.17	4.81	0.42	0.63	5.6	24	0.07	0	0.1	0.03	0.01	0.02	0.09
B4?	4.83	45	5	14.15	1	0.82	2.03	0.2	4.84	0.44	0.64	5.63	24.13	0.09	0	0.31	0.06	0.19	0.57	0.34
B4?	4.77	49.97	3.97	14.09	0.13	0.76	1.8	0.16	4.78	0.39	0.7	5.87	23.97	0.04	0	0.1	0.04	0.16	0.54	0.16
B4?	4.82	50.02	4.02	14.14	0.18	0.81	2.02	0.19	4.83	0.43	0.6	5.62	24.02	0.08	0	0.22	0.04	0.12	0.34	0.23
B4?	4.78	49.98	3.98	14.1	0.14	0.77	1.98	0.18	5	0.45	0.63	5.58	23.28	0.05	0	0.02	0.01	0.09	0.31	0.06
B5?	4.3	40	6	14.12	0.28	3.03	3	0.83	4.01	0.42	0.83	1.1	30	0.07	0	0.61	0.03	0.18	0.54	3.83
B5?	4.33	40.03	6.03	14.15	0.31	3.06	3.03	0.86	4.04	0.45	0.86	1.13	30.03	0.06	0	0.81	0.06	0.2	1.1	4.08
B5?	4.73	40.13	4.03	14.15	0.17	2.43	3.03	0.54	1.63	0.58	0.99	2.93	25.03	0.05	0	0.39	0.05	0.18	0.61	2.09
B5?	4.48	40.06	5.22	14.14	0.24	2.8	3.02	0.72	3.06	0.49	0.9	1.84	28.02	0.06	0	0.57	0.05	0.16	0.77	3.59
B5?	4.72	40.02	4.02	14.14	0.16	2.42	3.02	0.53	1.62	0.57	0.98	2.92	25.02	0.06	0	0.3	0.04	0.11	0.75	3.99
B6?	4.7	40	4	14.12	0.14	2.4	3	0.51	1.6	0.55	0.97	2.9	25	0.03	0	0.18	0.02	0.08	0.05	1.84
B6?	4.27	39.97	5.97	14.09	0.25	3	2.97	0.8	3.98	0.39	0.8	1.07	29.97	0.04	0	0.4	0.01	0.16	0.04	3.58
B6?	4.67	39.97	3.97	14.09	0.11	2.37	2.97	0.51	2.57	0.52	0.94	2.87	27.97	0	0	0.65	0.01	0.17	0.07	2.59
B6?	4.28	39.98	5.98	14.1	0.26	3.01	2.98	0.81	3.99	0.4	0.82	2.08	29.98	0.05	0	0.49	0.02	0.08	0.12	3.69
B6?	4.68	39.98	4.98	14.1	0.12	2.38	2.98	0.63	4.58	0.53	0.95	2.88	24.98	0.05	0	0.16	0.02	0.09	0.17	3.7
